# Supplementary material for: Single-cell transcriptome analysis of the heterogeneous effects of differential expression of tumor PD-L1 on responding TCR-T cells
Source: Theranostics. 2021 Mar 5;11(10):4957–74. doi: 10.7150/thno.55075 (PMC7978322; doi:10.7150/thno.55075)
Supplement: Supplementary file 2 — Supplementary table 1. [file thnov11p4957s2.xlsx]

## Sheet: Sheet1
Sample	Number of PD-L1- tumor cells	Number of PDL1+ tumor cells	Number of tumor cells	Number of CD8+ T cells	Number of non-tumor cells	Total cell number
Mel102	166	3	169	32	153	322
Mel103	129	8	137	57	168	305
Mel106	84	0	84	8	83	167
Mel110	119	4	123	16	125	248
Mel129pa	91	1	92	29	73	165
Mel194	94	2	96	109	150	246
Mel71	60	2	62	14	25	87
Mel78	108	12	120	0	3	123
Mel79	448	38	486	224	404	890
Mel80	87	5	92	58	316	408
Mel81	118	2	120	18	59	179
Mel88	113	11	124	44	211	335
Mel89	88	12	100	103	276	376
Mel98	66	10	76	125	188	264
