# Supplementary material for: Single-cell transcriptome analysis of the heterogeneous effects of differential expression of tumor PD-L1 on responding TCR-T cells
Source: Theranostics. 2021 Mar 5;11(10):4957–74. doi: 10.7150/thno.55075 (PMC7978322; doi:10.7150/thno.55075)
Supplement: Supplementary file 3 — Supplementary table 2. [file thnov11p4957s3.xlsx]

## Sheet: patient_information
sample	irRECIST	Study.site	Gender	Age	Disease.Status	Overall.Survival	Vital.Status	Previous.MAPKi	Anatomical.Location	BRAF	NRAS	NF1	Treatment	Biopsy.Time	WES	RNAseq	SRA.Run.ID..tumor.WES	SRA.Run.ID..normal.WES	AccessionID..WES	SRA.Run.ID..tumor.RNA	Accession.ID..RNAseq	irRECIST	CD274	HSPB1	KRT18	Relative expression	tumor	PD-L1 group
Pt1.baseline	Progressive Disease	UCLA	F	66	M1b	607	Dead	N	L post. Thigh, inf., SC	-	Q61L		Pembrolizumab	pre-treatment	1	1	SRR3083866	SRR3083867	SRP067938+	SRR3184279	GSE78220	Non_Response	1.88153	742.114	16.3162	0.00248083	tumor	low
Pt12.baseline	Progressive Disease	UCLA	M	59	M1c	327	Dead	N	L lower abdomen, SC	V600E	-	-	Pembrolizumab	pre-treatment	1	1	SRR3083882	SRR3083883	SRP067938+	SRR3184288	GSE78220	Non_Response	0.397554	456.301	20.0247	0.000834625	tumor	low
Pt13.baseline	Complete Response	UCLA	F	53	M1c	917	Alive	N	Lower back, SC		-	-	Pembrolizumab	pre-treatment	1	1	SRR3083855	SRR3083856	SRP067938+	SRR3184289	GSE78220	Response	2.93939	351.252	6.10022	0.00822546	tumor	high
Pt14.baseline	Progressive Disease	UCLA	F	27	M1c	54	Alive	N	R neck, SC	V600E	-	R2349C	Pembrolizumab	pre-treatment	1	1	SRR3083868	SRR3083869	SRP067938+	SRR3184290	GSE78220	Non_Response	19.9527	282.309	113.849	0.0503655	tumor	high
Pt19.baseline	Partial Response	UCLA	M	45	M1c	1060	Alive	N	Chest, SC	-	Q61K	-	Pembrolizumab	pre-treatment	1	1	SRR3083847	SRR3083848	SRP067938+	SRR3184293	GSE78220	Response	1.24405	1823.36	4.67059	0.000680538	tumor	low
Pt2.baseline	Partial Response	UCLA	M	55	M1c	927	Alive	N	Lung	-	-	Frame_Shift_Ins H31fs, Splice_Site	Pembrolizumab	pre-treatment	1	1	SRR3083839	SRR3083840	SRP067938+	SRR3184280	GSE78220	Response	4.24257	419.58	59.9684	0.008847	tumor	high
Pt20.baseline	Progressive Disease	UCLA	F	63	M1c	337	Dead	N	L clavicle	-	Q61R	K615K Splice Site	Pembrolizumab	pre-treatment	1	1	SRR3083872	SRR3083873	SRP067938+	SRR3184294	GSE78220	Non_Response	6.65066	677.826	1.00519	0.00979722	tumor	high
Pt22.baseline	Progressive Disease	UCLA	M	55	M1c	182	Dead	N	Left Flank, SC	V600E	-	-	Pembrolizumab	pre-treatment	1	1	SRR3083878	SRR3083879	SRP067938+	SRR3184295	GSE78220	Non_Response	3.60335	398.982	2.11258	0.00898379	tumor	high
Pt27A.baseline	Complete Response	UCLA	M	83	M1c	548	Alive	N	R upper arm	-	T50I	-	Pembrolizumab	pre-treatment	1	1	SRR4289725	SRR4289724	SRP090294	SRR3184298	GSE78220	Response	3.12477	368.202	1.85166	0.0084441	tumor	high
Pt27B.baseline	Complete Response	UCLA	M	83	M1c	548	Alive		R upper back	-	T50I	-	Pembrolizumab	pre-treatment	1^	1	SRR4289726	SRR4289724	SRP090294	SRR3184299	GSE78220	Response	2.41342	347.23	10.2074	0.00675201	tumor	high
Pt28.baseline	Partial Response	UCLA	M	82	M1c	439	Dead	N	Scalp, SC	-	-	R1653C	Pembrolizumab	pre-treatment	1	1	SRR3083851	SRR3083852	SRP067938+	SRR3184300	GSE78220	Response	8.34258	2926.63	5.85388	0.00284489	tumor	low
Pt31.baseline	Progressive Disease	VIC	M	47	M1c	704	Alive	N	Sigmoid colon	V600E	-	-	Pembrolizumab	pre-treatment	1	1	SRR4289730	SRR4289729	SRP090294	SRR3184302	GSE78220	Non_Response	1.47794	5508.5	12.1989	0.000267709	tumor	low
Pt5.baseline	Partial Response	UCLA	M	61	M1c	439	Alive	N	L Chestwall, SC	V600E	-	-	Pembrolizumab	pre-treatment	1	1	SRR3083857	SRR3083858	SRP067938+	SRR3184282	GSE78220	Response	0.508615	570.593	10.865	0.000874724	tumor	low
Pt7.baseline	Progressive Disease	UCLA	F	55	M1c	662	Dead	N	Crown/scalp, SC		-	-	Pembrolizumab	pre-treatment	1	1	SRR3083870	SRR3083871	SRP067938+	SRR3184284	GSE78220	Non_Response	0.51062	716.24	3.41671	0.000709532	tumor	low
Pt8.baseline	Complete Response	UCLA	M	69	M1a	NA	Alive	N	R leg, SC	V600R	-	-	Pembrolizumab	pre-treatment	1	1	SRR4289715	SRR4289714	SRP090294	SRR3184285	GSE78220	Response	1.28329	1972.9	1.73263	0.000649888	tumor	low
Pt9.baseline	Complete Response	UCLA	M	68	M0	1054	Alive	N	L forearm, SC	V600K	-	-	Pembrolizumab	pre-treatment	1	1	SRR3083849	SRR3083850	SRP067938+	SRR3184286	GSE78220	Response	1.3101	415.978	29.6597	0.00293983	tumor	low
